# Supplementary material for: Improving the teaching of “correlation does not equal causation” in Introductory Psychology
Source: Front Psychol. 2025 Sep 18;16:1645518. doi: 10.3389/fpsyg.2025.1645518 (PMC12488420; doi:10.3389/fpsyg.2025.1645518)
Supplement: Supplementary file 1 [file Data_Sheet_1.csv]

TERM	SECT	SUBJ	ANSWER
A	1	1	B
A	1	2	C
A	1	3	D
A	1	4	C
A	1	5	C
A	1	6	C
A	1	7	C
A	1	8	A
A	1	9	C
A	1	10	D
A	1	11	C
A	1	12	C
A	1	13	D
A	1	14	A
A	1	15	D
A	1	16	D
A	1	17	C
A	1	18	C
A	1	19	C
A	1	20	C
A	1	21	C
A	1	22	C
A	1	23	D
A	1	24	C
B	2	1	C
B	2	2	C
B	2	3	D
B	2	4	C
B	2	5	C
B	2	6	C
B	2	7	C
B	2	8	C
B	2	9	C
B	2	10	C
B	2	11	D
B	2	12	D
B	2	13	C
B	2	14	D
B	2	15	A
B	2	16	C
B	2	17	C
B	2	18	C
B	2	19	C
B	2	20	C
B	2	21	C
B	2	22	C
B	2	23	D
B	2	24	C
B	2	25	D
B	2	26	D
B	3	1	C
B	3	2	A
B	3	3	C
B	3	4	A
B	3	5	D
B	3	6	C
B	3	7	C
B	3	8	C
B	3	9	C
B	3	10	D
B	3	11	C
B	3	12	C
B	3	13	D
B	3	14	C
B	3	15	D
B	3	16	C
B	3	17	C
B	3	18	C
B	3	19	C
B	3	20	C
B	3	21	D
B	3	22	C
B	3	23	C
B	3	24	C
B	3	25	D
B	3	26	C
C	4	1	B
C	4	2	D
C	4	3	C
C	4	4	C
C	4	5	C
C	4	6	C
C	4	7	C
C	4	8	D
C	4	9	D
C	4	10	D
C	4	11	C
C	4	12	C
C	4	13	C
C	4	14	C
C	4	15	D
C	4	16	C
C	4	17	D
C	4	18	C
C	4	19	D
C	4	20	D
C	4	21	C
C	4	22	C
C	4	23	C
C	4	24	missing
C	5	1	D
C	5	2	C
C	5	3	D
C	5	4	C
C	5	5	D
C	5	6	D
C	5	7	D
C	5	8	C
C	5	9	D
C	5	10	D
C	5	11	C
C	5	12	D
C	5	13	C
C	5	14	C
C	5	15	D
C	5	16	C
C	5	17	C
C	5	18	C
C	5	19	C
C	5	20	C
C	5	21	C
C	5	22	D
C	5	23	C
C	5	24	D
